# Supplementary material for: Green spaces, blue spaces and human health: an updated umbrella review of epidemiological meta-analyses
Source: Front Public Health. 2025 May 22;13:1505292. doi: 10.3389/fpubh.2025.1505292 (PMC12137254; doi:10.3389/fpubh.2025.1505292)
Supplement: Supplementary file 1 [file Supplementary_file_1.xlsx]

## Sheet: Table S1
Table S1. PRISMA 2020 Checklist
Section and Topic	Item #	Checklist item	Reported on page #
TITLE
Title	1	Identify the report as a systematic review.	1
ABSTRACT
Abstract	2	See the PRISMA 2020 for Abstracts checklist.	1
INTRODUCTION
Rationale	3	Describe the rationale for the review in the context of existing knowledge.	2
Objectives	4	Provide an explicit statement of the objective(s) or question(s) the review addresses.	2
METHODS
Eligibility criteria	5	Specify the inclusion and exclusion criteria for the review and how studies were grouped for the syntheses.	3
Information sources	6	Specify all databases, registers, websites, organisations, reference lists and other sources searched or consulted to identify studies. Specify the date when each source was last searched or consulted.	3
Search strategy	7	Present the full search strategies for all databases, registers and websites, including any filters and limits used.	3
Selection process	8	Specify the methods used to decide whether a study met the inclusion criteria of the review, including how many reviewers screened each record and each report retrieved, whether they worked independently, and if applicable, details of automation tools used in the process.	3
Data collection process	9	Specify the methods used to collect data from reports, including how many reviewers collected data from each report, whether they worked independently, any processes for obtaining or confirming data from study investigators, and if applicable, details of automation tools used in the process.	3
Data items	10a	List and define all outcomes for which data were sought. Specify whether all results that were compatible with each outcome domain in each study were sought (e.g. for all measures, time points, analyses), and if not, the methods used to decide which results to collect.	5
	10b	List and define all other variables for which data were sought (e.g. participant and intervention characteristics, funding sources). Describe any assumptions made about any missing or unclear information.	5
Study risk of bias assessment	11	Specify the methods used to assess risk of bias in the included studies, including details of the tool(s) used, how many reviewers assessed each study and whether they worked independently, and if applicable, details of automation tools used in the process.	3, 4
Effect measures	12	Specify for each outcome the effect measure(s) (e.g. risk ratio, mean difference) used in the synthesis or presentation of results.	4
Synthesis methods	13a	Describe the processes used to decide which studies were eligible for each synthesis (e.g. tabulating the study intervention characteristics and comparing against the planned groups for each synthesis (item #5)).	4
	13b	Describe any methods required to prepare the data for presentation or synthesis, such as handling of missing summary statistics, or data conversions.	4
	13c	Describe any methods used to tabulate or visually display results of individual studies and syntheses.	4
	13d	Describe any methods used to synthesize results and provide a rationale for the choice(s). If meta-analysis was performed, describe the model(s), method(s) to identify the presence and extent of statistical heterogeneity, and software package(s) used.	NA
	13e	Describe any methods used to explore possible causes of heterogeneity among study results (e.g. subgroup analysis, meta-regression).	NA
	13f	Describe any sensitivity analyses conducted to assess robustness of the synthesized results.	NA
Reporting bias assessment	14	Describe any methods used to assess risk of bias due to missing results in a synthesis (arising from reporting biases).	NA
Certainty assessment	15	Describe any methods used to assess certainty (or confidence) in the body of evidence for an outcome.	3
RESULTS
Study selection	16a	Describe the results of the search and selection process, from the number of records identified in the search to the number of studies included in the review, ideally using a flow diagram.	4
	16b	Cite studies that might appear to meet the inclusion criteria, but which were excluded, and explain why they were excluded.	4
Study characteristics	17	Cite each included study and present its characteristics.	5, 6, 7, 8, 9
Risk of bias in studies	18	Present assessments of risk of bias for each included study.	5
Results of individual studies	19	For all outcomes, present, for each study: (a) summary statistics for each group (where appropriate) and (b) an effect estimate and its precision (e.g. confidence/credible interval), ideally using structured tables or plots.	5
Results of syntheses	20a	For each synthesis, briefly summarise the characteristics and risk of bias among contributing studies.	5
	20b	Present results of all statistical syntheses conducted. If meta-analysis was done, present for each the summary estimate and its precision (e.g. confidence/credible interval) and measures of statistical heterogeneity. If comparing groups, describe the direction of the effect.	NA
	20c	Present results of all investigations of possible causes of heterogeneity among study results.	NA
	20d	Present results of all sensitivity analyses conducted to assess the robustness of the synthesized results.	NA
Reporting biases	21	Present assessments of risk of bias due to missing results (arising from reporting biases) for each synthesis assessed.	NA
Certainty of evidence	22	Present assessments of certainty (or confidence) in the body of evidence for each outcome assessed.	5
DISCUSSION
Discussion	23a	Provide a general interpretation of the results in the context of other evidence.	10
	23b	Discuss any limitations of the evidence included in the review.	12
	23c	Discuss any limitations of the review processes used.	12
	23d	Discuss implications of the results for practice, policy, and future research.	13
OTHER INFORMATION
Registration and protocol	24a	Provide registration information for the review, including register name and registration number, or state that the review was not registered.	2
	24b	Indicate where the review protocol can be accessed, or state that a protocol was not prepared.	2
	24c	Describe and explain any amendments to information provided at registration or in the protocol.	NA
Support	25	Describe sources of financial or non-financial support for the review, and the role of the funders or sponsors in the review.	13
Competing interests	26	Declare any competing interests of review authors.	13
Availability of data, code and other materials	27	Report which of the following are publicly available and where they can be found: template data collection forms; data extracted from included studies; data used for all analyses; analytic code; any other materials used in the review.	13

## Sheet: Table S2
Table S2. Literature Search Strategy
Database	Search Strategies	Results
PubMed	(("Urban Forest"[All Fields]) OR ("Green Area"[All Fields]) OR ("Open Space"[All Fields]) OR (Greenness[All Fields]) OR (Greenspace[All Fields]) OR ("Green Space"[All Fields]) OR (Greenery[All Fields]) OR ("Urban Park"[All Fields]) OR ("Green Infrastructure"[All Fields]) OR ("Urban Vegetation"[All Fields]) OR ("Green Land"[All Fields]) OR ("Normalized Difference Vegetation Index" [All Fields]) OR…	3984
Embase	('urban forest' OR 'green area' OR 'open space' OR greenness OR 'green space' OR greenspace OR greenery OR 'urban park' OR 'green infrastructure' OR 'urban vegetation' OR 'green land' OR 'normalized difference vegetation index' OR 'ndvi' OR 'soil adjusted vegetation index' OR 'enhanced vegetation index' OR 'leaf area index' OR ‘gardening’ OR ‘forest bathing’ OR 'blue space') AND ('systematic revi…	452
Cochrane	('urban forest' OR 'green area' OR 'open space' OR greenness OR 'green space' OR greenspace OR greenery OR 'urban park' OR 'green infrastructure' OR 'urban vegetation' OR 'green land' OR 'normalized difference vegetation index' OR 'ndvi' OR 'soil adjusted vegetation index' OR 'enhanced vegetation index' OR 'leaf area index' OR ‘gardening’ OR ‘forest bathing’ OR 'blue space') AND ('systematic revi…	38

## Sheet: Table S3
Table S3：AMSTAR 2: a critical appraisal tool for systematic reviews that include randomised or non randomised studies of healthcare interventions, or both
Item 1:	Did the research questions and inclusion criteria for the review include the components of PICO?
£Yes	£Population
	£Intervention
	£Comparator group
	£Outcome
£No
Item 2:	Did the report of the review contain an explicit statement that the review methods were established prior to conduct of the review and did the report justify any significant deviations from the protocol?
£Yes	£a meta-analysis/synthesis plan,if appropriate, and
	£a plan for investigating causes of heterogeneity
	£justification for any deviations from the protocol
£Partly	£review question(s)
	£a search strategy
	£inclusion/exclusion criteria
	£a risk of bias assessment
£No
Item 3:	Did the review authors explain their selection of the study designs for inclusion in the review?
£Yes	£Explanation for including only RCTs
	£OR Explanation for including only NRSI
	£OR Explanation for including both RCTs and NRSI
£No
Item 4:	Did the review authors use a comprehensive literature search strategy?
£Yes	£searched the reference lists/bibliographies of included studies
	£searched trial/study registries
	£included/consulted content experts in the field
	£where relevant, searched for grey literature
	£conducted search within 24 months of completion of the review
£Partly	£searched at least 2 databases (relevant to research question)
	£provided key word and/or search strategy
	£justified publication restrictions (e.g. language)
£No
Item 5:	Did the review authors perform study selection in duplicate?
£Yes	£at least two reviewers independently agreed on selection of eligible studies and achieved consensus on which studies to include
	£OR two reviewers selected a sample of eligible studies and achieved good agreement (at least 80 percent), with the remainder selected by one reviewer.
£No
Item 6:	Did the review authors perform data extraction in duplicate?
£Yes	£at least two reviewers achieved consensus on which data to extract from included studies
	£OR two reviewers extracted data from a sample of eligible studies and achieved good agreement (at least 80 percent), with the remainder extracted by one reviewer.
£No
Item 7:	Did the review authors provide a list of excluded studies and justify the exclusions?
£Yes	£Justified the exclusion from the review of each potentially relevant study
£Partly	£provided a list of all potentially relevant studies that were read in full-text form but excluded from the review
£No
Item 8:	Did the review authors describe the included studies in adequate detail?
£Yes	£described population in detail
	£described intervention in detail (including doses where relevant)
	£described comparator in detail (including doses where relevant)
	£described study’s setting
	£timeframe for follow-up
£Partly	£described populations
	£described interventions
	£described comparators
	£described outcomes
	£described research designs
£No
Item 9:	Did the review authors use a satisfactory technique for assessing the risk of bias (RoB) in individual studies that were included in the review?
£Yes	£allocation sequence that was not truly random, and
	£selection of the reported result from among multiple measurements or analyses of a specified outcome
£Partly	£unconcealed allocation, and
	£lack of blinding of patients and assessors when assessing outcomes (unnecessary for objective outcomes such as all cause mortality)
£No
£Includes only NRSI
Item 10:	Did the review authors report on the sources of funding for the studies included in the review?
£Yes	£Must have reported on the sources of funding for individual studies included in the review. Note: Reporting that the reviewers looked for this information but it was not reported by study authors also qualifies
£No
Item 11:	If meta-analysis was performed did the review authors use appropriate methods for statistical combination of results?
£RCTs	£Yes	£The authors justified combining the data in a meta-analysis
		£AND they used an appropriate weighted technique to combine study results and adjusted for heterogeneity if present.
		£AND investigated the causes of any heterogeneity
	£No
	£No meta-analysis conducted
£For NRSI	£Yes	£The authors justified combining the data in a meta-analysis
		£AND they used an appropriate weighted technique to combine study results, adjusting for heterogeneity if present
		£AND they statistically combined effect estimates from NRSI that were adjusted for confounding, rather than combining raw data, or justified combining raw data when adjusted effect estimates were not available
		£AND they reported separate summary estimates for RCTs and NRSI separately when both were included in the review
	£No
	£No meta-analysis conducted
Item 12:	If meta-analysis was performed, did the review authors assess the potential impact of RoB in individual studies on the results of the meta-analysis or other evidence synthesis?
£Yes	£included only low risk of bias RCTs
	£OR, if the pooled estimate was based on RCTs and/or NRSI at variable RoB, the authors performed analyses to investigate possible impact of RoB on summary estimates of effect.
£No
£No meta-analysis conducted
Item 13:	Did the review authors account for RoB in individual studies when interpreting/ discussing the results of the review?
£Yes	£included only low risk of bias RCTs
	£OR, if RCTs with moderate or high RoB, or NRSI were included the review provided a discussion of the likely impact of RoB on the results
£No
Item 14:	Did the review authors provide a satisfactory explanation for, and discussion of, any heterogeneity observed in the results of the review?
£Yes	£There was no significant heterogeneity in the results
	£OR, if RCTs with moderate or high RoB, or NRSI were included the review provided a discussion of the likely impact of RoB on the results
£No
Item 15:	If they performed quantitative synthesis did the review authors carry out an adequate investigation of publication bias (small study bias) and discuss its likely impact on the results of the review?
£Yes	£performed graphical or statistical tests for publication bias and discussed the likelihood and magnitude of impact of publication bias
£No
£No meta-analysis conducted
Item 16:	Did the review authors report any potential sources of conflict of interest, including any funding they received for conducting the review?
£Yes	The authors reported no competing interests OR
	The authors described their funding sources and how they managed potential conflicts of interest
£No

## Sheet: Table S4
Table S4. The populations included in the studieson greenspace/blue space and health with meta-analyses, along with their corresponding health outcomes and GRADE classifications
Intervention and Population	Outcomes	Published Year and GRADE Classification
Greenness Exposure: Elders	All-cause Mortality	2021, G4
	CVD Mortality	2021, G4
	IHD Mortality	2021, G4
	Respiratory Disease Mortality	2021, G3
	Stroke Mortality	2021, G4
	Dementia Risk	2021, G3	2022, G4	2024, G3
	Good self-rated Health	2021, G4
	Depression Risk	2021, G4
Greenness Exposure: Pregnant and Neonate	Small for Gestational Age Risk	2018, G2	2020, G3	2020, G4	2021, G4
	Peterm Birth Risk	2018, G2	2020, G3	2020, G4	2021, G3
	Birth Weight	2020, G4	2020, G4	2020, G4	2021, G4	2021, G4
	Low Birth Weight Risk	2020, G4	2020, G4	2021, G3	2021, G4
	Postpartum Depression Risk	2024, G4
Greenness Exposure: Children and Adolescents	Asthma Risk	2017, G4	2020, G4	2023, G3	2024, G4
	Wheezing Risk	2020 G4
	Allergic Rhinitis Risk	2016, G4	2017, G4	2020, G4	2023, G3	2023, G4
	Aeroallergrn Sensitization Risk	2016, G4
Greenness Exposure: General People	All-Cause Mortality	2018, G3	2019, G4	2021, G4	2021, G4
	Cardiovascular Disease Mortality	2018, G2	2021, G4	2022, G4	2023, G4
	Ischemic Heart Disease Mortality	2022, G4	2023, G4
	Cerebrovascular Disease Mortality	2022, G3	2023, G3	2023, G4
	Stroke Mortality	2023, G3
	All-site Cancer Mortality	2022, G4	2023, G4
	Lung Cancer Mortality	2022, G4	2023, G4	2023, G4
	Neurodegenerative Disease Mortality	2023, G3
	COPD Mortality	2023, G3
	Respiratory Disease Mortality	2021, R4
	Coronary heart Disease Risk	2018, R3
	Diabetes Mellitus Risk	2018, G3	2018, G4	2024, G3
	Metabolic Syndrome Risk	2024, G3
	Hypertension Risk	2018, G3	2024, G4	2024, G4
	Obisity Risk	2020, G4	2024, G3
	Systolic Blood Pressure	2022, G4	2024, G4
	Diastolic Blood Pressure	2022, G4
	Dyslipidaemia Risk	2018, G3
	Stroke Risk	2018, G3	2022, G3	2023, G3
	Parkinson Disease Risk	2023, G4
	All-site Cancer Risk	2022, G4	2023, G4
	Asthma Risk	2018, G3	2022, G4	2023, G3	2023, G4
	Chronic Obstructive Pulmonary Disease Risk	2023, G4
	Lung Cancer Risk	2023, G3	2023, G4
	Allergic Rhinitis Risk	2022, G4	2023, G4
	Depression Risk	2019, G4	2023, G4	2024, G4
	Anxiety Risk	2023, G4	2024, G4
	Good Self-reported Health	2018, G3
	Psychiatric Disorders Risk	2024, G4
	Schizophrenia Risk	2024, G3
	ADHD Risk	2024, G3
Blue Exposore	All-site Mortality	2021, G4
	Obesity Risk	2021, G4
	Good self-rated Health	2021, G4
	Mental Health and Wellbeing	2021, G4
	Postpartum Depression Risk	2024, G4
	Physical Activity	2022, G4
	Restoration	2022, G4
	Social Interaction	2022, G4
Gardening	Wellbeing variables	2020, G4	2022, G3	2023, G1	2024, G4
	Depression Risk	2023, G1
	Anxiety Risk	2023, G3
	Stress	2023, G2
	Health-related Quality of Life	2023, G2
	Health Variables	2022, G2
Forest Bathing	Improving Depressive Mood	2021, G2	2022, G2	2023, G2
	Reducing Anxiety	2021, G2	2023, G3
	Improving Positive Affect	2021, G1	2021, G4	2022, G1
	Reducing Negative Affect	2021, G1	2022, G1
	Cortisol as a Stress Biomarker	2019, G3
	Systolic Blood Pressure	2023, G2
	Diastolic Blood Pressure	2023, G4
	Heart Rate	2023, G3
*Note: The numbers following the year represent the GRADE levels, where 4 indicates very low quality, 3 indicates low quality, 2 indicates moderate quality, and 1 indicates high quality. Cells filled with green represent statistically significant outcomes for that particular health outcome in the study, while cells filled with red indicate non-statistically significant outcomes for that health ou…
